# Supplementary material for: Characterization of ladybird Henosepilachna vigintioctopunctata transcriptomes across various life stages
Source: Sci Data. 2018 Jun 5;5:180093. doi: 10.1038/sdata.2018.93 (PMC5987669; doi:10.1038/sdata.2018.93)
Supplement: Supplementary file 1 [file sdata201893-isa1.zip › i_Investigation.txt]

# Investigation File generated for Scientific Data with Investigation File Authoring Tool version 0.1.0 on 12/04/2018 - This metadata file is CC0
ONTOLOGY SOURCE REFERENCE
Term Source Name	NCBITAXON	OBI	UBERON	ERO
Term Source File	http://data.bioontology.org/ontologies/NCBITAXON	http://data.bioontology.org/ontologies/OBI	http://data.bioontology.org/ontologies/UBERON	http://data.bioontology.org/ontologies/ERO
Term Source Version	2016AB	2014-08-18	releases/2014-06-15	2013-08-02
Term Source Description	National Center for Biotechnology Information (NCBI) Organismal Classification	Ontology for Biomedical Investigations	Uber Anatomy Ontology	Eagle-I Research Resource Ontology
INVESTIGATION
Investigation Identifier
Investigation Title
Investigation Description
Investigation Submission Date
Investigation Public Release Date
INVESTIGATION PUBLICATIONS
Investigation PubMed ID
Investigation Publication DOI
Investigation Publication Author List
Investigation Publication Title
Investigation Publication Status
Investigation Publication Status Term Accession Number
Investigation Publication Status Term Source REF
INVESTIGATION CONTACTS
Investigation Person Last Name
Investigation Person Mid Initials
Investigation Person First Name
Investigation Person Address
Investigation Person Phone
Investigation Person Fax
Investigation Person Email
Investigation Person Affiliation
Investigation Person Roles
Investigation Person Roles Term Accession Number
Investigation Person Roles Term Source REF
STUDY
Study Identifier	10.1038/sdata.2018.93
Study Title	Characterization of ladybird Henosepilachna vigintioctopunctata transcriptomes across various life stages
Study Submission Date	28/11/2017
Study Public Release Date	05/06/2018
Study Description	http://www.nature.com/articles/sdata201893#abstract
Study File Name	s_study_Chen.txt
Comment[Subject Keywords]	///;//;//
Comment[Manuscript Licence]	CC BY-4.0
Comment[Experimental Metadata Licence]	CC0
Comment[Supplementary Information File Name]	
Comment[Supplementary Information File Type]	x-zip-compressed
Comment[Supplementary Information File URL]	http://www.nature.com/articles/sdata201893#supplementary-information
Comment[Data Repository]	NCBI Sequence Read Archive;figshare
Comment[Data Record Accession]	SRP121625;doi:10.6084/m9.figshare.c.4064768.v3
Comment[Data Record URI]	http://identifiers.org/ncbi/insdc.sra:SRP121625;https://doi.org/10.6084/m9.figshare.c.4064768.v3
STUDY DESIGN DESCRIPTORS
Study Design Type	parallel group design	organism development design
Study Design Type Term Accession Number	OBI:0500006	OBI:0001328
Study Design Type Term Source REF	OBI	OBI
STUDY PUBLICATIONS
Study PubMed ID
Study Publication DOI
Study Publication Author List
Study Publication Title
Study Publication Status
Study Publication Status Term Accession Number
Study Publication Status Term Source REF
STUDY FACTORS
Study Factor Name	developmental stage
Study Factor Type	life cycle stage
Study Factor Type Term Accession Number	UBERON:0000105
Study Factor Type Term Source REF	UBERON
STUDY ASSAYS
Study Assay Measurement Type	transcription profiling assay
Study Assay Measurement Type Term Accession Number	OBI:0000424
Study Assay Measurement Type Term Source REF	OBI
Study Assay Technology Type	RNA sequencing
Study Assay Technology Type Term Accession Number	OBI:0001177
Study Assay Technology Type Term Source REF	OBI
Study Assay Technology Platform	""
Study Assay File Name	a_assay_Chen.txt
STUDY PROTOCOLS
Study Protocol Name	Insect materials	RNA extraction	cDNA library construction, sequencing, assembly, and annotation	Discovery of SSRs
Study Protocol Type	selection	total RNA extraction	RNA sequencing	bioinformatics analysis
Study Protocol Type Term Accession Number	OBI:0001928	OBI:0000855	OBI:0001177	ERO:0000740
Study Protocol Type Term Source REF	OBI	OBI	OBI	ERO
Study Protocol Description				
Study Protocol URI	""	""	""	""
Study Protocol Version				
Study Protocol Parameters Name	""	""	instrument; manufacturer	""
Study Protocol Parameters Name Term Accession Number	""	""	""	""
Study Protocol Parameters Name Term Source REF	""	""	""	""
Study Protocol Components Name	""	""	""	""
Study Protocol Components Type	""	""	""	""
Study Protocol Components Type Term Accession Number	""	""	""	""
Study Protocol Components Type Term Source REF	""	""	""	""
STUDY CONTACTS
Study Person Last Name	Zhang	Wang	Guo	Deng	Chen	Lin
Study Person First Name	Qi-Lin	Feng	Jun	Xian-Yu	Jun-Yuan	Lian-Bing
Study Person Mid Initials						
Study Person Email	""	""	""	""	chenjy@nju.edu.cn	linlb@kmust.edu.cn
Study Person Phone						
Study Person Fax						
Study Person Address						
Study Person Affiliation	Faculty of Life Science and Technology, Kunming University of Science and Technology, Kunming 650500, China	Faculty of Life Science and Technology, Kunming University of Science and Technology, Kunming 650500, China	Faculty of Life Science and Technology, Kunming University of Science and Technology, Kunming 650500, China	Faculty of Life Science and Technology, Kunming University of Science and Technology, Kunming 650500, China	State Key Laboratory of Pharmaceutical Biotechnology, School of Life Science, Nanjing University, Nanjing 210023, China	Faculty of Life Science and Technology, Kunming University of Science and Technology, Kunming 650500, China
Study Person Roles						
Study Person Roles Term Accession Number						
Study Person Roles Term Source REF						
Comment[Study Person ORCID]						
Comment[Funder]						
Comment[FundRef ID]						
Comment[Funder Term Source REF]						
Comment[Grant Identifier]						
