# Supplementary material for: Characterization of ladybird Henosepilachna vigintioctopunctata transcriptomes across various life stages
Source: Sci Data. 2018 Jun 5;5:180093. doi: 10.1038/sdata.2018.93 (PMC5987669; doi:10.1038/sdata.2018.93)
Supplement: Supplementary file 1 [file sdata201893-isa1.zip › s_study_Chen.txt]

Source Name	Characteristics[organism]	Term Source REF	Term Accession Number	Characteristics[organism part]	Term Source REF	Term Accession Number	Characteristics[developmental stage]	Term Source REF	Term Accession Number	Protocol REF	Protocol REF	Sample Name	Factor Value[developmental stage]
H. vigintioctopunctata from wild Solanum nigrum in the garden of the Evo-dev Institute of Nanjing University, Beihai, Guangxi, China	Henosepilachna vigintioctopunctata	NCBITAXON	NCBITaxon:420089	whole organism	UBERON	UBERON:0000468	zygote stage	UBERON	UBERON:0000106	Insect materials	RNA extraction	h_vigintioctopunctata_zygote	egg
H. vigintioctopunctata from wild Solanum nigrum in the garden of the Evo-dev Institute of Nanjing University, Beihai, Guangxi, China	Henosepilachna vigintioctopunctata	NCBITAXON	NCBITaxon:420089	whole organism	UBERON	UBERON:0000468	instar larval stage	UBERON	UBERON:0004730	Insect materials	RNA extraction	h_vigintioctopunctata_larva	larva
H. vigintioctopunctata from wild Solanum nigrum in the garden of the Evo-dev Institute of Nanjing University, Beihai, Guangxi, China	Henosepilachna vigintioctopunctata	NCBITAXON	NCBITaxon:420089	whole organism	UBERON	UBERON:0000468	pupal stage	UBERON	UBERON:0000070	Insect materials	RNA extraction	h_vigintioctopunctata_pupa	pupa
H. vigintioctopunctata from wild Solanum nigrum in the garden of the Evo-dev Institute of Nanjing University, Beihai, Guangxi, China	Henosepilachna vigintioctopunctata	NCBITAXON	NCBITaxon:420089	whole organism	UBERON	UBERON:0000468	adult organism	UBERON	UBERON:0007023	Insect materials	RNA extraction	h_vigintioctopunctata_adult	adult
