# Supplementary material for: Characterization of ladybird Henosepilachna vigintioctopunctata transcriptomes across various life stages
Source: Sci Data. 2018 Jun 5;5:180093. doi: 10.1038/sdata.2018.93 (PMC5987669; doi:10.1038/sdata.2018.93)
Supplement: Supplementary file 1 [file sdata201893-isa1.zip › a_assay_Chen.txt]

Sample Name	Protocol REF	Parameter Value[instrument]	Parameter Value[manufacturer]	Assay Name	Raw Data File	Comment[Data Repository]	Comment[Data Record Accession]	Comment[Data Record URI]	Protocol REF	Derived Data File	Comment[Data Repository]	Comment[Data Record Accession]	Comment[Data Record URI]	Protocol REF	Derived Data File	Comment[Data Repository]	Comment[Data Record Accession]	Comment[Data Record URI]	Factor Value[developmental stage]
h_vigintioctopunctata_zygote	cDNA library construction, sequencing, assembly, and annotation	HiSeq 2000	Illumina	h_vigintioctopunctata_zygote_sequencing	SRX3330293	NCBI Sequence Read Archive	SRP121625	http://identifiers.org/ncbi/insdc.sra:SRP121625	cDNA library construction, sequencing, assembly, and annotation	doi:10.6084/m9.figshare.c.4064768.v3	figshare	doi:10.6084/m9.figshare.c.4064768.v3	https://doi.org/10.6084/m9.figshare.c.4064768.v3	Discovery of SSRs	SupplementaryTableS3ListofSSRmarkersfoundintheHenosepilachnavigintioctopunctatatranscriptome.xlsx	figshare	doi:10.6084/m9.figshare.c.4064768.v3	https://doi.org/10.6084/m9.figshare.c.4064768.v3	egg
h_vigintioctopunctata_larva	cDNA library construction, sequencing, assembly, and annotation	HiSeq 2000	Illumina	h_vigintioctopunctata_larva_sequencing	SRX3345797	NCBI Sequence Read Archive	SRP121625	http://identifiers.org/ncbi/insdc.sra:SRP121625	cDNA library construction, sequencing, assembly, and annotation	doi:10.6084/m9.figshare.c.4064768.v3	figshare	doi:10.6084/m9.figshare.c.4064768.v3	https://doi.org/10.6084/m9.figshare.c.4064768.v3	Discovery of SSRs	SupplementaryTableS3ListofSSRmarkersfoundintheHenosepilachnavigintioctopunctatatranscriptome.xlsx	figshare	doi:10.6084/m9.figshare.c.4064768.v3	https://doi.org/10.6084/m9.figshare.c.4064768.v3	larva
h_vigintioctopunctata_pupa	cDNA library construction, sequencing, assembly, and annotation	HiSeq 2000	Illumina	h_vigintioctopunctata_pupa_sequencing	SRX3345853	NCBI Sequence Read Archive	SRP121625	http://identifiers.org/ncbi/insdc.sra:SRP121625	cDNA library construction, sequencing, assembly, and annotation	doi:10.6084/m9.figshare.c.4064768.v3	figshare	doi:10.6084/m9.figshare.c.4064768.v3	https://doi.org/10.6084/m9.figshare.c.4064768.v3	Discovery of SSRs	SupplementaryTableS3ListofSSRmarkersfoundintheHenosepilachnavigintioctopunctatatranscriptome.xlsx	figshare	doi:10.6084/m9.figshare.c.4064768.v3	https://doi.org/10.6084/m9.figshare.c.4064768.v3	pupa
h_vigintioctopunctata_adult	cDNA library construction, sequencing, assembly, and annotation	HiSeq 2000	Illumina	h_vigintioctopunctata_adult_sequencing	SRX3345884	NCBI Sequence Read Archive	SRP121625	http://identifiers.org/ncbi/insdc.sra:SRP121625	cDNA library construction, sequencing, assembly, and annotation	doi:10.6084/m9.figshare.c.4064768.v3	figshare	doi:10.6084/m9.figshare.c.4064768.v3	https://doi.org/10.6084/m9.figshare.c.4064768.v3	Discovery of SSRs	SupplementaryTableS3ListofSSRmarkersfoundintheHenosepilachnavigintioctopunctatatranscriptome.xlsx	figshare	doi:10.6084/m9.figshare.c.4064768.v3	https://doi.org/10.6084/m9.figshare.c.4064768.v3	adult
